# Supplementary material for: A Computational Model of the Rainbow Trout Hypothalamus-Pituitary-Ovary-Liver Axis
Source: PLoS Comput Biol. 2016 Apr 20;12(4):e1004874. doi: 10.1371/journal.pcbi.1004874 (PMC4838294; doi:10.1371/journal.pcbi.1004874)
Supplement: S1 Text — The file contains parameter values used with the model code files. (XLSX) [file pcbi.1004874.s007.xlsx]

## Sheet: Sheet1
0.05895	ks_mFSH
2.0917	alpha_mFSH_GnRH
0.2446	kd_mFSH
0.0512	ks_mLH
0.01	alpha_mLH_GnRH
4.15	alpha_mLH_E2
0.1046	kd_mLH
1.004	ks_LH
0.06	kd_LH
66700	kr_LH
9	n_E2
23	T_E2_LH
36.78	N_E2
2.8	N_DHP
15	w_Pit
156	V_FSH
0.0138	ks_FSH
1.7372	Cl_FSH
156	V_LH
1.7372	Cl_LH
261	V_E2
22	Cl_E2
261	V_DHP
57	Cl_DHP
240	V_VTG_P
42.2	Cl_VTG_Trans
170	Cl_VTG_Seq
13.7	T_Seq_FSH
29.3	Cl_VTG
318	V_VTG_N
0.0053	k_E2
2500	n_oocyte
0.00057	Cl_E2_S2
0.00057	Cl_E2_S3
0.0027	Cl_E2_S4
0.0561	Cl_E2_S5
0.0617	Cl_E2_S6
0.0003	Cl_DHP_S2
0.0003	Cl_DHP_S3
0.0003	Cl_DHP_S4
0.0003	Cl_DHP_S5
0.3	Cl_DHP_S6
0.79	Cl_DHP_SFOM
0.00067	k_NV_OAvg
2.19e-07	k_V_OAvg
0.0214	alpha_OVar_S1
0.0433	alpha_OVar_S2
0.0748	alpha_OVar_S3
0.0907	alpha_OVar_S4
0.0338	alpha_OVar_S5
0.014	alpha_OVar_S6
0.0067	alpha_OVar_SFOM
0.2	s1
0.6	s2
1.17	s3
1.69	s4
3.4	s5
5.3	s6
0.98	FOM_final
120	DHP_final
15	w_L
30	ks_mR
0.0667	alpha_mR_ER
0.5	kd_mR
0.0113	ks_R
0.466	kd_R
0.826	kon_ER
0.347	koff_ER
0.0766	kd_ER
6.93e-05	ks_mVTG
5456000	alpha_mVTG_ER
0.00462	kd_mVTG
9.02128e-06	ks_VTG
1000	N_mVTG
2.48	gamma
7.87	kr_VTG
875	D_FSH_E2
240	D_E2_mLH
72	D_LH_DHP
