# Supplementary material for: A Computational Model of the Rainbow Trout Hypothalamus-Pituitary-Ovary-Liver Axis
Source: PLoS Comput Biol. 2016 Apr 20;12(4):e1004874. doi: 10.1371/journal.pcbi.1004874 (PMC4838294; doi:10.1371/journal.pcbi.1004874)
Supplement: S2 Text — The file contains observed data used in Figs 2–5. (XLS) [file pcbi.1004874.s008.xls]

## Sheet: Sheet1
Note: A cohort of female trout were verified to have ovulated on 11/12/2006. These fish were transported to PNNL-MSL on 11/13/2006. Fish were group housed for 1-year
We considered day of first cycle ovulation as day "0"; typically n=3 female trout were killed and sampled at the dates indicated. See ref #41 for additonal information on these trout.
										FSH beta sub-unit mRNA				LH beta sub-unit mRNA
Fish number	Date	cycle day	Oocyte diam (mm)	E2 (ng/ml)	VG (ug/ml)	DHP (ng/ml)	FSH (ng/ml)	LH (ng/ml)		Mean (pg/ug total RNA)	SD (3 biological, 3 technical rep)			Mean (pg/ug total RNA)	SD (3 biological, 3 technical rep)
1	2006-11-13	1	0.6895	0.80564	69104	250	5.7
2		1	0.429	3.134	58835	250	14.5
3		1	0.5565	0.69482	219760	250
1	2006-11-21	8	0.78525	1.64304	53496	209.466	31.5			62.2266	50.7362			64.5074	50.0226
2		8	0.6945	2.178	61320	253.303
3		8	0.77725	1.03936	52757	9.986	30.4
1	2007-01-09	57	1.41995	9.3202	8833.6	0.71389	23.4			28.3983	15.4681			0.13159	0.110617
2		57	0.92925	0.53198	86.78	0.10659	2.94
3		57	0.74375	0.0402	88.44	0.03581
1	2007-02-02	80	0.737	0.01						34.343	18.1187			0.451784	0.654709
2		80	0.879	0.58122
3		80	0.955	0.4572
1	2007-02-13	92	0.91225	1.32648	416.42					34.2801	2.11621			1.24311	0.394705
2		92	1.021	2.2602	85.69
3		92	0.83625	0.85384	827.62		5.75
1	2007-02-28	108	0.874	1.45796	24.34		7.66			30.5043	6.3295			1.21956	1.06405
2		108	0.9966	1.24888	66.37		4.9
3		108	0.9675	0.50946	208.15		3.53
1	2007-03-23	130	1.26525	2.7846	665.47		3.54			65.8835	22.4241			2.22446	1.70311
2		130	1.13575	2.3874	481.27		7.13
3		130	1.2675	1.08454	528.36		7.21
1	2007-04-23	161	1.079	2.0738	557.79		6.9			63.696	29.5476			8.57311	7.61799
2		161	1.34625	5.3026	2876.37		9.3
3		161	1.23225	2.3556	993.87		4.5
1	2007-05-22	190	1.5475	8.4046	4102.37		5.09			51.9484	19.6862			6.53876	5.84955
2		190	1.4025	6.0274	3522.08		8.1
3		190	1.1345	3.2306	277.07		5
1	2007-06-21	220	1.42692	4.0464	546.23		3.55			28.9478	3.98591			13.9833	4.31443
2		220	2.22308	9.4466	3725.13		3.2
3		220	2.15769	7.8738	3237.18		4.2
1	2007-07-20	249	2.53077	12.4215	21118.1	0.086509	0.9			28.6803	1.09033			10.5087	9.43938
2		249	2.50769	15.923	9323.05	0.060885	4.2
3		249	3.36538	14.0945	22688	0.097398	3.6
1	2007-07-31	260	2.98846	30.803	21584.4	0.29953	2.4			41.1081	15.8728			32.8201	11.8928
2		260	3.12692	37.405	42490.9	0.239182	5.7
3		260	2.53462	12.8455	20089.5	0.09051	5.1
1	2007-08-22	280	2.55	13.849	14097.2	0.080411	21.6			66.6885	40.1238			86.9238	32.0461
2		280	2.60385	22.0995	12584.5	0.12782	7.67
3		280	3.38182	24.072	17896.4	0.128727	4.94
1	2007-09-10	301	4.3	52.371	19187.2	0.171097	3.37			29.8394	10.2365			39.0237	25.4904
2		301	2.33182	22.6035	19821.8	0.152781	19.5
3		301	2.46364	22.561	22221.5	0.103185	16.7
1	2007-09-25	316	4.11429	65.35	17697.4	0.168596	3.63			46.0412	15.1489			92.9123	32.5977
2		316	4.97143	63.978	47021.1	0.66678	4.99
3		316	4.28571	70.626	55810.7	0.384303	5.6
1	2007-10-09	330	5.84167	11.439	88038.5	1.05612	3.97	0.81		22.3405	14.2152			151.686	31.9001
2		330	5.05833	43.772	218472	0.307716	4.02
3		330	5.83333	20.331	191560	0.73312	4.38	1.01
1	2007-10-19	340	spawned	1.56992	26319.5	1.10498	36.6			38.916	28.5106			69.1067	41.3412
2		340	spawned	2.3784	139200	202.9	4.22	2.43
3		340	spawned	2.5824	208649	162.695	15.7	6.33
