# Supplementary material for: A Computational Model of the Rainbow Trout Hypothalamus-Pituitary-Ovary-Liver Axis
Source: PLoS Comput Biol. 2016 Apr 20;12(4):e1004874. doi: 10.1371/journal.pcbi.1004874 (PMC4838294; doi:10.1371/journal.pcbi.1004874)
Supplement: S3 Text — The file contains GnRH values used with the simulations presented in Figs 2–5. (XLSX) [file pcbi.1004874.s009.xlsx]

## Sheet: Sheet1
t	GnRH(t)
0	74.3723
400	90.4211
800	103.231
1200	111.851
1600	116.834
2000	118.772
2400	122.235
2800	130.575
3200	142.546
3600	153.592
4000	141.667
4400	115.963
4800	88.0416
5200	59.8747
5600	40.4149
5700	39.7865
5800	41.7573
5900	46.7798
6000	55.3104
6100	67.8987
6200	85.1869
6300	107.04
6400	131.004
6500	154.192
6600	173.723
6700	191.995
6800	196.133
6900	192.661
7000	182.679
7100	167.286
7200	147.58
7300	124.662
7400	99.8311
7450	87.9611
7500	77.6412
7550	69.7802
7600	65.2872
7650	65.0725
7700	70.1101
7750	81.4563
7800	100.173
7850	127.322
7900	163.833
7950	208.66
8000	259.235
8050	312.644
8100	367.388
8150	419.919
8200	466.832
8250	504.462
8300	531.14
8350	547.794
8400	555.527
8450	555.441
8500	548.638
8550	536.221
8600	519.292
8650	498.953
8664	492.797
9064	318.705
9464	202.652
9864	133.407
10264	95.8829
10664	79.6855
11064	76.975
11464	85.7123
11864	100.786
12264	113.334
12664	117.74
13064	109.901
13464	88.0416
13864	59.8747
14264	40.4149
14364	39.7865
14464	41.7573
14564	46.7798
14664	55.3104
14764	67.8987
14864	85.1869
14964	107.04
15064	131.004
15164	154.192
15264	173.723
15364	186.727
15464	191.668
15564	189.263
15664	180.446
15764	166.153
15864	147.319
15964	124.878
16064	99.9352
16114	87.5906
16164	76.3298
16214	66.9184
16264	60.1217
16314	56.7054
16364	57.4349
16414	63.1154
16464	74.7309
16514	93.316
16564	119.905
16614	155.533
16664	201.226
16714	256.324
16764	316.403
16814	376.529
16864	431.756
16914	477.2
16964	510.529
17014	532.729
17064	545.006
17114	548.566
17164	544.615
17214	534.361
17264	519.01
17314	499.768
17328	492.797
17728	318.705
18128	202.652
18528	133.407
18928	95.8829
19328	79.6855
19728	76.975
20128	85.7123
20528	100.786
20928	113.334
21328	117.74
21728	109.901
22128	88.0416
22528	59.8747
22928	40.4149
23028	39.7865
23128	41.7573
23228	46.7798
23328	55.3104
23428	67.8987
23528	85.1869
23628	107.04
23728	131.004
23828	154.192
23928	173.723
24028	186.727
24128	191.668
24228	189.263
24328	180.446
24428	166.153
24528	147.319
24628	124.878
24728	99.9352
24778	87.5906
24828	76.3298
24878	66.9184
24928	60.1217
24978	56.7054
25028	57.4349
25078	63.1154
25128	74.7309
25178	93.316
25228	119.905
25278	155.533
25328	201.226
25378	256.324
25428	316.403
25478	376.529
25528	431.756
25578	477.2
25628	510.529
25678	532.729
25728	545.006
25778	548.566
25828	544.615
25878	534.361
25928	519.01
25978	499.768

## Sheet: Sheet2
0	73.3723		0	492.797		0	493.847
16.6667	89.4211		16.6667	318.705		16.6667	321.542
33.3333	102.231		33.3333	202.652		33.3333	204.629
50	110.851		50	133.407		50	133.858
66.6667	115.834		66.6667	95.8829		66.6667	95.5902
83.3333	117.772		83.3333	79.6855		83.3333	79.466
100	118.235		100	76.975		100	76.9468
116.667	124.575		116.667	85.7123		116.667	85.76
133.333	135.546		133.333	100.786		133.333	100.845
150	142.592		150	113.334		150	113.378
166.667	139.667		166.667	117.74		166.667	117.763
183.333	124.963		183.333	109.901		183.333	109.906
200	101.351		200	88.0416		200	88.0396
216.667	74.6291		216.667	59.8747		216.667	59.8725
233.333	54.7588		233.333	40.4149		233.333	40.4141
237.5	53.439		237.5	39.7865		237.5	39.7859
241.667	54.4402		241.667	41.7573		241.667	41.757
245.833	58.1934		245.833	46.7798		245.833	46.7797
250	65.1433		250	55.3104		250	55.3104
254.167	76.0513		254.167	67.8987		254.167	67.8987
258.333	91.9944		258.333	85.1869		258.333	85.1869
262.5	113.129		262.5	107.04		262.5	107.04
266.667	136.83		266.667	131.004		266.667	131.004
270.833	159.964		270.833	154.192		270.833	154.192
275	179.391		275	173.723		275	173.723
279.167	191.995		279.167	186.727		279.167	186.727
283.333	196.133		283.333	191.668		283.333	191.668
287.5	192.661		287.5	189.263		287.5	189.263
291.667	182.679		291.667	180.446		291.667	180.446
295.833	167.286		295.833	166.153		295.833	166.153
300	147.58		300	147.319		300	147.319
304.167	124.662		304.167	124.878		304.167	124.878
308.333	99.8311		308.333	99.9352		308.333	99.9352
310.417	87.9611		310.417	87.5906		310.417	87.5906
312.5	77.6412		312.5	76.3298		312.5	76.3298
314.583	69.7802		314.583	66.9184		314.583	66.9184
316.667	65.2872		316.667	60.1217		316.667	60.1217
318.75	65.0725		318.75	56.7054		318.75	56.7054
320.833	70.1101		320.833	57.4349		320.833	57.4349
322.917	81.4563		322.917	63.1154		322.917	63.1154
325	100.173		325	74.7309		325	74.7309
327.083	127.322		327.083	93.316		327.083	93.316
329.167	163.833		329.167	119.905		329.167	119.905
331.25	208.66		331.25	155.533		331.25	155.533
333.333	259.235		333.333	201.226		333.333	201.226
335.417	312.644		335.417	256.324		335.417	256.324
337.5	367.388		337.5	316.403		337.5	316.403
339.583	419.919		339.583	376.529		339.583	376.529
341.667	466.832		341.667	431.756		341.667	431.756
343.75	504.462		343.75	477.2		343.75	477.2
345.833	531.14		345.833	510.529		345.833	510.53
347.917	547.794		347.917	532.729		347.917	532.729
350	555.527		350	545.006		350	545.006
352.083	555.441		352.083	548.566		352.083	548.566
354.167	548.638		354.167	544.615		354.167	544.616
356.25	536.221		356.25	534.361		356.25	534.362
358.333	519.292		358.333	519.01		358.333	519.01
360.417	498.953		360.417	499.768		360.417	499.768
361	492.797		361	493.847
